# Supplementary material for: Comprehensive Analysis of Major Latex-Like Protein Family Genes in Cucumber (Cucumis sativus L.) and Their Potential Roles in Phytophthora Blight Resistance
Source: Int J Mol Sci. 2023 Jan 2;24(1):784. doi: 10.3390/ijms24010784 (PMC9821209; doi:10.3390/ijms24010784)
Supplement: Supplementary file 1 [file ijms-24-00784-s001.zip]

Archive with 1 entries (1 files):
- ijms-2107713-supplementary.pdf
